# Supplementary material for: Leukemia inhibitory factor suppresses hepatic de novo lipogenesis and induces cachexia in mice
Source: Nat Commun. 2024 Jan 20;15:627. doi: 10.1038/s41467-024-44924-w (PMC10799847; doi:10.1038/s41467-024-44924-w)
Supplement: Supplementary file 4 — Source Data [file 41467_2024_44924_MOESM4_ESM.xlsx]

## Sheet: Fig 1
Fig 1B
Fig 1C	TgL	TgLC
	N.D.	416.607
		429.912
		216.762
		400.938
		421.74
		235.47
		216.511
		312.575
		289.009
		360.393
Fig 1D	Days	TgL			TgLC
		Mean	SEM	N	Mean	SEM	N
	0	1	0.0726766	6	1	0.0505701	14
	1	1.00141	0.0739537	6	0.989502	0.0488188	14
	2	1	0.0691949	6	0.980504	0.0479561	14
	3	1.02183	0.071419	6	0.95201	0.0446603	14
	4	1.02535	0.0738544	6	0.895921	0.0395257	14
	5	1.02394	0.074152	6	0.840132	0.0377782	14
	6	1.02746	0.0780827	6	0.780744	0.0345079	14
	7	1.03662	0.0751247	6	0.745001	0.0370263	12
	8	1.04718	0.0776624	6	0.692861	0.0360448	12
	9	1.04296	0.0773091	6	0.673265	0.0469741	9
	10	1.04366	0.0810563	6	0.614944	0.0515104	9
Fig 1E	Fat mass
	Days	TgL			TgLC
		Mean	SEM	N	Mean	SEM	N
	0	2.052	0.125846	10	2.0625	0.151419	8
	2	1.991	0.0732795	10	1.7275	0.123386	8
	3	2.093	0.0938208	10	1.655	0.135765	8
	4	2.246	0.0968642	10	1.395	0.0959166	8
	5	2.29	0.10583	10	1.24875	0.11635	8
	6	2.471	0.158384	10	0.985	0.123346	8
	7	2.268	0.116274	10	0.7925	0.150413	8
	8	2.36	0.148429	10	0.68	0.164175	8
	9	2.333	0.119899	10	0.5375	0.163606	8
	10	2.281	0.096211	10	0.435	0.131909	8
	Lean mass
	Days	TgL			TgLC
		Mean	SEM	N	Mean	SEM	N
	0	20.024	0.667974	10	20.185	1.00062	8
	2	20.114	0.788088	10	19.9163	1.02073	8
	3	20.401	0.873515	10	19.5725	1.17773	8
	4	20.621	0.85426	10	18.89	1.06842	8
	5	20.621	0.747021	10	18.455	0.963958	8
	6	19.99	0.679662	10	17.1375	1.01396	8
	7	20.097	0.734487	10	16.3525	0.890738	8
	8	19.99	0.743438	10	15.8425	0.748171	8
	9	19.886	0.698398	10	15.15	0.78148	8
	10	19.561	0.723429	10	14.6037	0.728683	8
	Weight loss
	Days	Lean			Fat
		Mean	SEM	N	Mean	SEM	N
	0	0	0	8	0	0	8
	2	0.26875	0.0286255	8	0.335	0.0364496	8
	3	0.6125	0.200551	8	0.4075	0.0674471	8
	4	1.295	0.120786	8	0.6675	0.0761519	8
	5	1.73	0.168597	8	0.81375	0.126038	8
	6	3.0475	0.242802	8	1.0775	0.145255	8
	7	3.8325	0.26512	8	1.27	0.156707	8
	8	4.3425	0.435725	8	1.3825	0.185701	8
	9	5.035	0.408551	8	1.525	0.181423	8
	10	5.58125	0.478698	8	1.6275	0.181519	8
Fig 1G	Time	TgL								TgLC
	0 dark	0.275261	0.143221	0.121597	0.0496196					0.115383	0.0995047	0.294873	0.0630621	0.321845
	1	-0.35776	-0.344927	-0.23954	-0.460041	-0.364499	-0.0967231	-0.266189		-0.332086	-0.187081	-0.0501969	-0.379999	-0.474564	-0.314123	-0.412745	-0.541877
	1 dark	0.354041	0.39261	0.347084	0.207174	0.241134	0.103411	0.029449	0.251782	0.00751832	-0.0238277	-0.162081	-0.0302361	-0.412283	-0.258783	0.133646	-0.0353507	0.0429201	0.309205
	2	-0.225182	-0.37083	-0.268525	-0.247864	-0.465045	-0.0709372	-0.280424		-0.362399	-0.181481	-0.0131126	-0.0938947	-0.398024	-0.189345	-0.358272	-0.450181
	2 dark	0.385251	0.364523	0.348098	0.311943	0.205304	0.344245	0.182717	0.186098	0.0659626	0.0432232	-0.0059017	0.00886223	-0.339082	0.00855345	0.113453	0.209334	-0.0926975	-0.0427623
	3	-0.235672	-0.312978	-0.247631	-0.197214	-0.166574	-0.0548328	-0.242661		-0.020671	-0.183211	-0.0535315	-0.130458	-0.378645	-0.0547634	-0.284722	-0.290118
	3 dark	0.226609	0.427012	0.328271	0.361309	0.248594	0.253245	0.070096	0.334407	0.139184	0.103411	-0.0850209	-0.234396	-0.140889	-0.112478	-0.0542778	-0.133711	0.0869421
	4	-0.351434	-0.15048	-0.238138	-0.194466	-0.14463	0.0392711	-0.284749		-0.136031	-0.173323	-0.159291	-0.0941609	-0.25619	-0.210236	-0.186878	-0.436756
	4 dark	0.431608	0.195269	0.303566	0.212569	0.266159	0.487205	0.392331	-0.0063191	0.0836588	0.0213499	-0.300959	-0.132348	-0.0930219	0.119883	0.20368	-0.152496	-0.160618	-0.0631525
	5	-0.272086	-0.21883	-0.270577	-0.281409	-0.0683983	-0.105311	-0.186086		-0.0442871	-0.166753	-0.271389	-0.108615	-0.217734	-0.190612	-0.110695	-0.322632
	5 dark	0.481243	0.320269	0.538413	0.144401	0.098712	0.40227	0.40706	0.0055367	0.0234387	0.0304937	-0.060428	-0.215712	-0.0232863	-0.0787917	-0.11071
	6	-0.23927	-0.205327	-0.178621	-0.234408	-0.351443	-0.0174121	-0.174562		-0.163278	-0.19136	-0.23167	-0.105512	-0.224172	-0.136792	-0.31336
	6 dark	0.390562	0.19487	0.094033	0.421081	0.34265	0.530629	0.25638	0.145026	0.0916149	-0.164621	-0.168888	-0.174037	-0.115694	-0.0920361	-0.136251	-0.200323
Fig 1H	Time	TgL								TgLC
	0 dark	33.0721	26.4018	23.0884	20.0975	33.3161	28.4772			26.9331	28.38	19.1847	20.9126	25.2061	32.8621
	1	10.0711	6.40258	6.7208	3.90754	5.74128	16.6426	16.8191		18.5889	23.8547	3.88247	5.12356	3.88383	1.54616
	1 dark	37.4642	36.1322	35.6375	28.1592	28.1241	26.4541	31.945		23.9269	21.7401	18.4636	20.5762	21.1679	29.6371
	2	10.5827	10.7248	8.97499	7.62815	13.502	15.9667	9.17313		7.19284	9.74738	14.4462	12.3289	6.27128	2.82631
	2 dark	37.8466	35.0659	36.0201	32.6134	39.7162	38.653	31.663		21.593	20.8745	18.7171	18.5239	28.6413	12.1749	31.9512
	3	8.44902	6.50188	14.195	10.8132	10.113	16.7331	18.1106	10.7174	15.1207	11.2978	16.2292	14.3798	2.5304	5.10794	4.5273
	3 dark	32.6737	36.9404	35.3191	34.7129	34.6519	34.8529	37.9578		23.1496	23.0136	13.2989	13.2007	14.9456	9.35224	22.3884
	4	8.00468	11.9832	10.6049	10.8268	10.2744	17.5377	11.3832	13.2658	9.02673	17.8028	15.4905	11.2279	5.49721	6.46591	7.58474
	4 dark	40.6214	28.7925	35.2088	29.1777	45.9288	41.3909	26.8731		20.7145	21.1673	10.3312	20.7803	10.0142	7.54339	20.1372
	5	6.47594	8.1764	7.68571	11.5712	12.7577	10.5559	10.0391	17.031	17.8978	14.6624	1.78686	10.0329	16.3785	14.4969	3.84166	9.60812
	5 dark	42.2211	32.8013	42.7917	32.3563	43.063	46.8471	25.7088		18.5312	21.5247	4.53787	14.1407	10.5873	20.5422
	6	7.85241	13.5004	10.5645	13.7351	4.04451	11.7707	18.4958	16.3565	7.60208	9.02415	3.71369	9.69131	6.64289	7.11255	21.8306	9.72644
	6 dark	38.9955	26.9	27.8991	35.8949	47.0747	43.5071	30.6764		21.9436	22.5334	9.54516	9.40782	9.36524	6.66384	19.1134
Fig 1I	Time	TgL								TgLC
	0 dark	22.9149	21.6277	24.1573	24.8898	19.1752	28.1854	26.5687	23.6747	22.6754	20.2932	24.1418	22.8921	22.9074	23.6137	23.3348
	1	21.2933	17.9001	19.4829	17.1216	14.7816	19.6394	20.3627	21.4665	16.7463	22.3565	17.9489	17.5376	15.4128	15.6522	21.5132	21.4376	18.4933	19.3126
	1 dark	24.3999	23.0452	23.9197	21.2639	18.6376	23.7608	25.3215	23.1721	23.5573	19.1147	19.5377	14.5125	18.0058	21.9418	19.8617
	2	18.892	16.9328	18.0529	16.1881	15.0114	18.0621	18.6951	19.3956	17.3516	16.8006	14.979	15.7153	15.1101	13.1127	16.4073	15.8714	14.1379	15.6857
	2 dark	23.6307	22.9152	24.2682	22.2473	18.7181	25.1911	25.2014	25.1787	18.984	15.9832	18.3849	11.9796	18.247	19.2046	14.441
	3	17.1454	16.9345	19.2137	17.3148	15.0824	18.9879	20.2195	19.1725	15.9736	15.3574	14.2424	15.6809	10.8343	13.5885	16.2175	14.273	12.9197	14.4119
	3 dark	24.3118	22.7067	24.2371	22.7114	18.2557	24.696	26.4972	26.306	17.4068	16.0725	16.4887	8.63852	17.9602	16.2673	12.9186
	4	16.9005	16.9992	18.9839	17.2375	14.5891	19.3362	19.1438	23.1873	15.3581	16.0189	14.2788	15.0059	14.7266	15.1992	14.6769	12.0279	13.7905
	4 dark	24.6949	22.2836	24.9616	22.1023	19.017	25.3716	26.3013	27.0933	17.0334	15.9733	15.6344	16.4614	16.0601	12.3485
	5	16.516	15.7901	17.5499	16.7951	14.7982	19.4933	19.7611	23.5149	15.8972	16.7043	13.2834	14.6217	13.9456	16.0911	15.0263	12.215	14.5584
	5 dark	24.4631	22.1257	24.6104	21.9064	19.5524	26.0896	26.3753	25.5159	17.4453	15.7499	13.6482	15.0241	15.5338	12.6278
	6	16.6816	15.9225	17.4244	17.6418	14.8184	18.6691	19.1655	22.4388	15.5216	17.2162	13.4673	14.3579	13.3111	18.2622	14.2427	11.8883
	6 dark	24.5837	20.4043	24.7306	21.9155	19.1072	24.6853	26.4931	25.6232	17.5	14.5344	13.1415	13.9067	11.5657
Fig 1J	Time	TgL								TgLC
	0 dark	4614.33	4402.57	4919	5097.77	3983.53	6428.63	6031.09	4891.01	4591.67	5036.11	3763.36	5114.92	4725.83	4876.21	5732.11	5438.26	5306.04
	1	3970.32	3426.69	3499.7	3438.6	3091.81	4118.76	4153.87		3468.87	3786.65	3633.46	3414.49	3031.5	3283.4	4577.04	4147.4	3541.24	3456.42
	1 dark	4881.74	4639.38	4800.34	4304.91	3762.5	4788.96	5105.19	4633.68	4779.1	4610.08	3906.45	3991.67	3036.81	3743.1	4162.47	4469.18	4039.3
	2	3830.88	3434.71	3683.13	3260.68	3094.64	3777.45	3939.78		3376.6	3460.81	3045.07	3215.54	3139.1	2732.34	3345.75	3228.12	2909.89	3194.47
	2 dark	4702.03	4592.06	4866.29	4436.69	3771.1	5018.8	5038.8	5005.35	3817.89	3905.06	3224.36	3745.51	2500.29	3757.87	3753.38	3847.58	2958.18
	3	3483.07	3491.04	3893.35	3526.88	3081.56	4091.1	3894.17		3254.25	3165.22	2887.92	3204.47	2260.07	2824.09	3297.84	2940.39	2653.1	2922.26
	3 dark	4846.71	4537.26	4853.83	4546.97	3671.82	4787.12	5329.89	5215.72	3491.69	3798.19	3232.01	3369.12	3709.28	3822.63	3292.84	2644.35
	4	3446.77	3457.78	3857.66	3508.51	2984.35	3893.75	4746.53		3136.42	3279.55	2916.17	3092.08	3047.08	3099.49	3029.32	2470.99	3236.85
	4 dark	4896.13	4493.78	5003.54	4435.09	3803.3	5042.99	5289.7	5489.28	3424.11	4069.4	3215.42	3218.57	3340.57	4086.87	3269.37	2533.94
	5	3381.78	3204.8	3567	3403.64	2974.15	4020.84	4825.65		3238.67	3400.48	2722.24	3023.72	2845.75	3287.33	3071.89	2527.33	3420.99
	5 dark	4851.44	4433.25	4927.34	4371.09	3913.48	5188.98	5316.65	5169.87	3514.45	4177.12	3177.17	2821.33	3047.87	4492.76	3107.74	2570.13
	6	3392.24	3244.23	3530.16	3565.73	3007.62	3880.93	4589.68		3186.8	3514.57	2769.93	2953.51	2767.61	3608.01	2912.84	2414.37	3597.14
	6 dark	4883.27	4114.2	4964.72	4384.75	3823.37	4910.39	5332.81	5149.1	3527.96	4425.12	2959.15	1549.32	3036.19	4907.95	2821.1	2342.78
Fig 1K	Time	TgL												TgLC
	0 dark	4276.5	3969.24	4314.22	4339.49	3378.11	3945.44			4140.7	4471.42	3352.32	4422.57	3782.35
	1	3352.85	2840.48	2895.13	2953.92	2347.94	3737.53			2952.59	3961.02	3281.6	2829.72	2452.4	2893.3	2615.07	2261	3439.46
	1 dark	4666.35	4305.08	4522.24	3886.31	3444.43	4941.6	4703.36	4440.11	4270.18	4077.98	3362.9	3441.69	3269.76	3913.9	3564.97
	2	3430.85	3071.06	3198.63	3017.9	2545.62	3165.33	3443.15	3498.12	3090.82	2858.57	2692.95	2751.28	2119.82	2912.94	2836.32	2414.15	2799.56
	2 dark	4611.19	4356.12	4602.3	4305.92	3486.59	4893.32	4831.39	4930.05	3560.26	3453.79	2962.06	3276.54	3107.76	3653.97	2516.15
	3	3090.98	2871.87	3499.12	3088.05	2656.36	3432.56	3703.89	3458.92	2846.86	2606.94	2586.89	2759.54	2223.14	2912.01	2418.04	2227.75	2617.77
	3 dark	4711.5	4362.89	4618.54	4332.54	3422.34	4611.59	4965.71	5199.71	3296.61	3498.3	3015.5	2903.26	3021.6	2974.91	2257.83
	4	2998.88	3048.93	3418.55	3083.65	2556.79	3568.05	3434.51	4051.77	2710.18	2797.66	2519.15	2549.71	2269.16	2956.34	2466.14	2070.28	2823.36
	4 dark	4881.8	4135.22	4740.21	4180.52	3642.17	4970.3	4931.81	4936.76	3199.79	3817.44	2984.97	2667.3	2980.3	2871.15	2135.88
	5	2882.85	2857.11	3157.64	3057.25	2782.18	3484.74	3539.76	4065.99	2753.48	2800.49	2310.19	2445.94	2359.01	3089.4	2629.73	2038.72	2967.51
	5 dark	4831.43	4208.18	4694.16	4231.45	3733.55	5099.27	4902.73	4648.66	3250.3	3976.8	2919.2	2286.91	2723.69	2971.27	2259.4
	6	2995.26	2836.33	3175.43	3245.23	2681.2	3352.83	3499.76	3933.85	2678.55	2945.96	2406.23	2457.58	2414.96	3197.72	2488.54	2145.78	3180.99
	6 dark	4827.06	3788.67	4669.67	4191	3652.18	4822.3	4951.66	4819.72	3251.6	4141.02	2921.21	2270.39	2693.91	2521.47	2109.27
Fig 1L	Time	TgL								TgLC
	0 dark	0.924552	0.880032	0.872946	0.850727					0.890215	0.88398	0.836177	0.861522
	1	0.860126	0.807215	0.843258	0.788239	0.757525	0.872277			0.79484	0.862165	0.900529	0.771505	0.792771	0.744044	0.865668
	1 dark	0.950364	0.923981	0.939043	0.897125	0.912699	0.917299	0.922818	0.953983	0.890438	0.879383	0.86095	0.855564	0.866999	0.881153
	2	0.88915	0.888598	0.861335	0.91913	0.820934	0.853429	0.904675	0.879922	0.868096	0.825033	0.882654	0.853784	0.774607	0.773535	0.868068	0.87625	0.825521	0.865113
	2 dark	0.97572	0.942705	0.942532	0.966456	0.918985	0.972029	0.954044	0.981939	0.924386	0.878114	0.914789	0.872304	0.824916	0.94644	0.847026
	3	0.880127	0.814158	0.891061	0.865905	0.858796	0.88601	0.898889	0.879536	0.86897	0.821341	0.895076	0.859644	0.756094	0.784903	0.877454	0.823062	0.836839	0.893334
	3 dark	0.966259	0.958079	0.947257	0.948444	0.928475	0.959785	0.930181	0.993049	0.940471	0.917661	0.931406	0.859779	0.814297	0.896673	0.853757
	4	0.861834	0.875344	0.878454	0.872368	0.852924	0.908557	0.873552	0.841061	0.861298	0.850734	0.862593	0.824609	0.733924	0.805401	0.864482	0.81484	0.837391	0.900295
	4 dark	0.992784	0.91636	0.944284	0.932248	0.9547	0.983167	0.934493	0.924614	0.931522	0.934596	0.926551	0.825699	0.888686	0.864299	0.83867
	5	0.84704	0.888143	0.877131	0.890171	0.931696	0.869215	0.874256	0.837406	0.87356	0.876944	0.847807	0.808019	0.973971	0.862582	0.885671	0.850117	0.803603	0.863015
	5 dark	0.99411	0.948217	0.946899	0.963593	0.950857	0.980274	0.924806	0.909088	0.923354	0.949316	0.913795	0.809975	0.883795	0.954739	0.875429
	6	0.877037	0.868141	0.890888	0.904522	0.885975	0.876825	0.895923	0.850576	0.839694	0.867746	0.834074	0.829534	0.785185	0.856341	0.856441	0.884876	0.8879
	6 dark	0.986241	0.917342	0.934092	0.951773	0.952915	0.979645	0.933133	0.929816	0.919752	0.957665	0.859873	0.780169	0.788112	0.884582	0.893815
	Days	TgL			TgLC
		Mean	SEM	N	Mean	SEM	N
	3 day light	0.920192	0.0182864	8	0.826032	0.0146756	10
		0.912083	0.0184566	8	0.819473	0.0121001	10
		0.89443	0.0199323	8	0.8143	0.0102483	10
		0.873504	0.0146112	8	0.821556	0.0127265	10
		0.875698	0.014227	8	0.826648	0.016243	10
		0.852173	0.0164258	8	0.846697	0.015953	10
		0.84408	0.0160941	8	0.850221	0.0159784	10
		0.840781	0.011677	8	0.852411	0.0175759	10
		0.841289	0.00958433	8	0.845806	0.0211438	10
		0.833604	0.0201208	8	0.855595	0.0239706	10
		0.869883	0.0114437	8	0.863236	0.0205337	10
		0.904007	0.0141048	8	0.878085	0.0241377	10
	3 day dark	0.947103	0.0093824	8	0.866709	0.0220699	7
		0.972638	0.0106958	8	0.872621	0.0254717	7
		0.958759	0.0108113	8	0.897867	0.0266991	7
		0.963772	0.0106713	8	0.905073	0.0262266	7
		0.963243	0.0137435	8	0.908779	0.0182936	7
		0.964511	0.0104308	8	0.924092	0.0248568	7
		0.974318	0.0101873	8	0.910811	0.0214802	7
		0.962372	0.0111295	8	0.892974	0.0216825	7
		0.949192	0.0115652	8	0.896619	0.0109985	7
		0.945043	0.01151	8	0.878568	0.0135001	7
		0.921887	0.00936143	8	0.850829	0.0155071	7
		0.925893	0.0125628	8	0.847702	0.0120087	7
	4 day light	0.939793	0.0103057	8	0.82899	0.0126789	10
		0.916928	0.0173453	8	0.808308	0.0118602	10
		0.881476	0.0145623	8	0.80741	0.0133695	10
		0.862984	0.011234	8	0.819779	0.0162668	10
		0.845808	0.0124934	8	0.819174	0.0111335	10
		0.845211	0.0208887	8	0.835172	0.0211583	10
		0.845406	0.0155834	8	0.843371	0.0221181	10
		0.842466	0.0136448	8	0.84055	0.0247093	10
		0.841326	0.0101582	8	0.847922	0.0131761	10
		0.842752	0.012969	8	0.850067	0.0189108	10
		0.87744	0.0169268	8	0.858173	0.0168975	10
		0.904552	0.00707283	8	0.867765	0.0234806	10
	4 day dark	0.952781	0.00812528	8	0.886782	0.0226575	7
		0.960809	0.0100437	8	0.901362	0.019975	7
		0.946822	0.0120199	8	0.911112	0.0208945	7
		0.960351	0.0110206	8	0.911642	0.0190415	7
		0.959936	0.0113102	8	0.928706	0.0170724	7
		0.962139	0.0123014	8	0.912485	0.0172465	7
		0.960906	0.0099013	8	0.880617	0.0199887	7
		0.959661	0.00990246	8	0.888824	0.0211389	7
		0.940077	0.016194	8	0.881711	0.0234389	7
		0.908639	0.0284544	8	0.853372	0.0189486	7
		0.899871	0.029829	8	0.853984	0.0208003	7
		0.901885	0.0227439	8	0.835155	0.0185537	7
Fig 1M	Time	TgL								TgLC
	0 dark	106.392	108.742	106.817	101.679	157.938	134.967	115.892	127.992	126.225	74.1333	142.588	111.796	125.696	136.762	78.3958	82.2042
	1	50.2542	77.25	63.4917	91.4333	70.6583	98.5833	61.4		70.625	71.4875	49.5417	101.912	51.675	102.029
	1 dark	66.8583	127.254	99.9625	106.812	168.296	204.933	96.2208	123.338	118.567	92.1292	75.2958	35.0458	68.2125	110.346	76.2708	71.2792
	2	69.3417	55.3417	94.2375	82.15	64.35	74.4625	80.4125		64.9042	38.2458	37.3625	57.6667	41.5083	58.3083
	2 dark	106.188	123.338	59.7542	147.396	151.733	178.417	146.137	138.383	80.2542	71.3792	68.5625	26.7625	110.621	96.7458	98.2917	65.4042	64.3667
	3	68.1708	75.2375	84.125	87.5667	75.2958	88.1958	62.2917		54.5792	45.425	26.4542	47.8708	30.6583	51.9875
	3 dark	104.696	116.6	75.6375	115.521	170.025	152.833	122.108	112.579	66.0042	56.825	36.9292	89.5125	101.679	69.8417	50.8042	45.2292
	4	68.2958	68.0708	80.2292	76.8125	81.95	80.8208	90.075		38.6667	37.0083	29.7375	21.8708	43.5375	29.6
	4 dark	109.521	117.517	108.771	133.912	184.283	149.662	130.438	113.008	55.3833	67.2708	50.0833	95.0458	86.4833	83.8083	49.0458	35.9458
	5	57.7292	60.575	93.6542	44.1083	64.6958	92.6375	99.4417		32.6958	42.7875	21.95	31.9667	50.9042	34.2
	5 dark	123.688	104.263	79.4125	138.6	190.404	105.062	136.021	105.254	54.4042	63.8458	71.4542	81.25	39.0958	85.6042	44.4542
	6	52.5292	60.3	85.8583	32.6542	69.4042	79.6958	103.196		19.8542	42.3125	53.8917	36.9875	30.8125	44.2333
	6 dark	91.9708	92.0083	83.7167	134.033	185.946	97.4375	122.062	117.542	35.3417	97.3833	106.112	115.892	48.875	52.975	25.3333
Fig 1N		TgL			TgLC
	Albumin	3.9	3.3	3	2.4	2.6	2.3
	BUN	23.9	23.1	13.7	35.8	43.6	49.3
	ALP	99	99	99	129	115	124
	GGT	<10	<10	<10	260	175	253
Fig 1O			TgL	TgLC
	Days post TAM injection		12	12
			11	11
			15	15
			12	12
			12	9
			11	9
			15	13
			12	8
			8	10
			9	10
			10	10
			13	10

## Sheet: Fig 2
Fig 2 B			Fed				Fasted
	TgL	TG_NH4(42:1)	0.452966	0.513881	1.66428	1.36887	0.177898	0.16049	0.0867042	0.173619
		TG_NH4(44:3)	0.224991	0.671577	1.58921	1.51422	0.117871	0.267857	0.0473305	0.184051
		TG_NH4(48:1)	0.585237	0.656652	1.6991	1.05901	0.283129	0.499019	0.168952	0.408763
		TG_NH4(48:2)	0.392551	0.788073	1.46947	1.34991	0.263382	0.548039	0.147645	0.319871
		TG_NH4(60:8)	1.07282	1.3463	0.98783	0.593049	1.79951	1.3491	1.018	1.32021
		TG_NH4(60:11)	1.00839	1.3059	0.674446	1.01126	1.01649	1.17817	0.718084	1.10311
		TG_NH4(62:13)	1.38836	1.01108	0.652643	0.947917	1.85432	1.31918	0.937869	1.14118
		TG_NH4(62:14)	1.13828	0.981296	0.822189	1.05824	1.6695	1.22174	1.39539	1.05672
	TgLC	TG_NH4(42:1)	1.18854	1.07224	0.579271	1.15995	0.65364	0.379676	4.11739	0
		TG_NH4(44:3)	0.76402	1.73621	0.306789	1.19299	2.32673	0.68849	3.95918	0.45101
		TG_NH4(48:1)	0.832816	1.46785	0.496969	1.20237	0.77571	0.437668	0.726967	0.400658
		TG_NH4(48:2)	0.823753	1.71405	0.461775	1.00043	1.18274	0.402579	1.09462	0.452321
		TG_NH4(60:8)	0.973546	1.38918	0.738349	0.89893	0.943775	1.01405	0.753213	0.786458
		TG_NH4(60:11)	1.08233	0.927117	0.843599	1.14695	0.784918	1.13579	0.965705	0.95805
		TG_NH4(62:13)	1.03852	0.877288	1.2617	0.822495	0.845703	1.10433	0.786518	1.45594
		TG_NH4(62:14)	0.742724	0.798929	1.30071	1.15764	0.880744	1.45475	1.08659	1.35712
Fig 2C		TgL				TgLC
	TG_NH4(42:1)	0.452966	0.513881	1.66428	1.36887	0.177898	0.16049	0.0867042	0.173619
	TG_NH4(44:3)	0.224991	0.671577	1.58921	1.51422	0.117871	0.267857	0.0473305	0.184051
	TG_NH4(48:1)	0.585237	0.656652	1.6991	1.05901	0.283129	0.499019	0.168952	0.408763
	TG_NH4(48:2)	0.392551	0.788073	1.46947	1.34991	0.263382	0.548039	0.147645	0.319871
	TG_NH4(60:8)	1.07282	1.3463	0.98783	0.593049	2.08679	2.97769	1.58264	1.92685
	TG_NH4(60:11)	1.00839	1.3059	0.674446	1.01126	1.82176	1.56051	1.41993	1.93054
	TG_NH4(62:13)	1.38836	1.01108	0.652643	0.947917	2.06927	1.74802	2.51397	1.63884
	TG_NH4(62:14)	1.13828	0.981296	0.822189	1.05824	1.33793	1.43917	2.34307	2.08534
Fig 2F		TgL	TgLC
	C16:0	6.7201	1.19787
		5.2906	0.865735
		4.93158	1.00244
		7.05805	1.36492
		5.1323	1.06453
		4.91423	1.88257
	C18:0	15.0764	6.35275
		12.1312	6.57143
		10.8041	6.46248
		14.3388	7.26945
		13.795	6.26604
		12.4521	7.07854
Fig 2G		Con	C26	C26-LIF KO1	C26-LIF KO2
	C16:0	9.76757	0.257226	4.26242	7.94574
		8.25418	0.523904	5.77577	9.10286
		8.25074	0.016265	9.89173	15.6409
		9.77101	0.987199	12.6184	14.9642
		10.1334	0.078669	3.26665	8.2094
		10.8946	2.60842	2.97074	6.71883
		10.8788	0.555216	6.72854	1.81371
		9.92821	0.234614	6.98193	2.18062
			0.325812
			4.48072
			4.11464
			5.03851
	C18:0	12.6495	1.26773	10.1182	10.2251
		9.76461	1.36	12.3364	11.8186
		10.9979	0.315799	6.99261	14.6699
		11.4161	4.33199	7.21483	14.1046
		9.6203	0.225663	8.38218	10.0157
		11.0139	5.1346	8.55777	10.1012
		13.354	2.24421	4.64137	7.7155
		12.0916	2.16607	8.92858	8.09296
			0.774489
			5.46986
			6.86943
			6.22012

## Sheet: Fig 3
Fig 3B
Fig 3C		TgL	TgL/LIFRflox/flox	TgL	TgL/LIFRflox/flox
	Ad-Cre	-	-	+	+
		N.D.	N.D.	258.218	524.02
				782.035	521.624
				384.982	570.139
				560.133	253.02
				353.593	493.654
				748.403	623.075
				395.984	565.653
					582.253
					271.044
Fig 3D		TgL	TgL/LIFRflox/flox	TgL	TgL/LIFRflox/flox
	Ad-Cre	-	-	+	+
		1.03221	0.847978	0.791096	0.138163
		1.19309	0.964616	0.891421	0.141948
		1.05929	1.19007	1.06862	0.13614
		1.15135	1.16871	1.01084	0.141231
		0.726008			0.153879
		0.838053			0.16381
					0.182364
					0.181588
Fig 3E
Fig 3F	+ Ad-Cre	TgL			TgL/LIFRflox/flox
	Days	Mean	SEM	N	Mean	SEM	N
	0	1	0.00321723	5	1	0.0186474	10
	1	0.931321	0.00427983	5	0.996086	0.0188467	10
	2	0.878903	0.00694015	5	0.963817	0.0236509	10
	3	0.838944	0.013352	5	0.921198	0.0296756	10
	4	0.762065	0.0080399	5	0.871617	0.0331312	10
	5	0.668891	0.0155448	5	0.827296	0.0386234	10
Fig 3G	+ Ad-Cre	TgL	TgL/LIFRflox/flox
	Days post TAM injection	5	7
		5	8
		5	9
		6	6
		6	6
			7
			8
			8
			9
			9
			16

## Sheet: Fig 4
Fig 4D		TgL			TgLC
	PPARa	1519.28	1495.02	1093.03	316.016	355.202	388.552	405.725
	PPARd	74.2203	73.6559	176.394	135.007	108.506	110.292	110.197
	PPARg	50.9706	66.6884	48.9418	62.0031	78.8201	108.268	122.218
	PPARGC1a	157.383	185.135	132.551	182.009	107.482	82.972	81.145
	PPARGC1b	117.143	123.423	44.8633	19.0009	20.4728	19.2252	15.0269
Fig 4G		TgL				TgLC
	PPARa	1.30922	1.06342	0.701596	0.925761	0.104293	0.128399	0.194617	0.223557
	ACLY	1.16257	1.01207	0.881061	0.944298	0.161244	0.18522	0.300891	0.280741
	FASN	0.865347	1.06537	0.927455	1.14183	0.275734	0.257269	0.389947	0.447931
	ACSL1	1.14183	0.927455	0.865347	1.06537	0.194973	0.240041	0.223966	0.194973
	ACSL5	0.772923	0.95158	1.25562	1.01988	0.303212	0.263961	0.428806	0.348299
Fig 4H

## Sheet: Fig 5
Fig 5A
Fig 5B
Fig 5C	- rLIF	+ rLIF
	1.01733	0.508663
	0.982673	0.652832
	0.949123	0.472456
	1.05088	0.478
		putative binding site				negative control
Fig 5E	rLIF	-	+	-	+	-	+	-	+
	anti-STAT3	-	-	+	+	-	-	+	+
	IgG	+	+	-	-	+	+	-	-
		0.964153	0.862941	0.538618	3.67395	0.705801	0.627346	0.663116	0.67705
		1.32623	1.01209	1.46138	5.12422	0.653987	0.67705	0.691276	0.627346
		0.58323	0.977208	1.0692	4.30656	0.850591	0.990712	0.990712	0.970323
		1.63732	1.26939	0.930796	5.41341	1.0472	0.94379	1.21971	1.46058
Fig 5F	rLIF	-	+	-	+	-	+
	Stattic	-	-	+	+	-	-
	Galiellalactone	-	-	-	-	+	+
		0.944605	0.446825	0.805403	1.11557	1.19446	0.966872
		1.0554	0.472303	0.964453	1.25508	1.4099	0.888573
		1.10629	0.562535	1.12761	0.891306	0.933295	0.805594
		0.89371	0.406755	1.16873	0.921869	0.851776	1.15119
		1.10778	0.471503
		1.00545	0.464162
		0.923558	0.44126
		0.963212	0.432981
Fig 5G		Con		STAT3 #1		STAT3 #2
	rLIF	-	+	-	+	-	+
		0.995201	0.406972	1.053	1.01068	0.933874	0.850926
		0.847345	0.35878	1.33902	1.11123	0.959136	0.938637
		0.963996	0.51417	1.39452	0.936247	0.904047	0.915281
		1.19346	0.526914	0.703586	0.896275	1.02368	0.857727
	Con	STAT3 #1	STAT3 #2
	1.10362	0.138304	0.466412
	1.31885	0.104508	0.459202
	0.865552	0.116553	0.450067
	0.71198	0.110038	0.426632

## Sheet: Fig 6
Fig 6A		TgL + Regular chow				TgLC + Regular chow				TgLC + Feno diet
	ACLY	1.00555	0.92061	1.0022	1.07164	0.404348	0.431876	0.624425	0.62699	1.20342	1.28627	1.26661	1.22128
	FASN	0.950923	1.19088	0.930252	0.927943	0.395416	0.325741	0.355309	0.304119	1.82414	2.08237	2.57112	2.64678
	ACSL1	1.08478	1.09233	0.845225	0.977662	0.499102	0.28076	0.520297	0.597664	4.84806	5.53049	5.84583	6.17915
	ACSL5	1.19915	1.22202	0.777834	0.800999	0.522926	0.544496	0.486889	0.479057	1.28808	1.21651	1.98205	1.8566
Fig 6B
Fig 6C		C26 + Regular chow				C26 + Regular chow				C26 + Feno diet
	ACLY	0.752265	1.24774	0.975075	1.02493	0.34852	0.463073	0.414098	0.390178	1.65785	1.94438	2.12773	2.53031
	FASN	0.996534	1.00347	0.969881	1.03012	0.182376	0.474668	0.308431	0.32874	1.89867	2.16594	1.82133	1.82133
	ACSL1	1.01733	0.982673	1.01126	0.988736	0.176139	0.234033	0.255257	0.245179	1.71093	2.03465	2.25759	2.3372
	ACSL5	1.0496	1.11268	0.904792	0.932927	0.364138	0.379301	0.435449	0.42889	1.37111	1.5332	2.22907	2.0874
Fig 6D
Fig 6F		Regular chow			Feno diet
	Days	Mean	SEM	N	Mean	SEM	N
	0	1	0.035045	5	1	0.0361719	5
	4	0.896552	0.0232842	5	0.867761	0.0404795	5
	6	0.778957	0.0234931	5	0.843561	0.0378571	5
	8	0.670203	0.0193005	5	0.844425	0.0454603	5
	10	0.584439	0.0219446	5	0.839239	0.0493184	5
Fig 6G	lean mass
	Days	TgL + Regular chow			TgLC + Regular chow			TgLC + Feno diet
		Mean	SEM	N	Mean	SEM	N	Mean	SEM	N
	0	20.01	0.540205	8	20.09	0.255949	6	20.0983	1.41915	6
	2	20.26	0.521458	8	19.8218	0.252532	6	19.3033	1.563	6
	3	21.15	0.631094	8	19.5413	0.934986	6	19.2133	1.55979	6
	4	21.15	0.631236	8	18.7717	1.18333	6	19.4183	1.45736	6
	5	21.15	0.631302	8	18.3003	1.15361	6	19.8317	1.16958	6
	6	21.45	0.640194	8	16.9933	1.07122	6	19.1833	1.09957	6
	7	21.54	0.642791	8	16.2321	1.02324	6	19.0533	1.10163	6
	8	21.47	0.640608	8	15.6412	0.985986	6	18.995	0.994142	6
	9	21.38	0.638057	8	14.9743	0.943946	6	18.7567	0.977673	6
	10	21.29	0.617327	8	14.4016	0.907849	6	18.445	0.946054	6
	Fat mass
	Days	TgL + Regular chow			TgLC + Regular chow			TgLC + Feno diet
		Mean	SEM	N	Mean	SEM	N	Mean	SEM	N
	0	2.07371	0.191996	8	2.02905	0.145051	6	2.0875	0.948845	8
	2	1.97664	0.118314	8	1.75333	0.14454	6	1.44875	0.494005	8
	3	2.07745	0.124348	8	1.61714	0.153809	6	1.37375	0.48394	8
	4	2.22287	0.133052	8	1.35919	0.129199	6	1.35	0.611672	8
	5	2.26732	0.135713	8	1.25317	0.119122	6	1.23375	0.739671	8
	6	2.29	0.137071	8	1.01256	0.0962504	6	1.23125	0.863588	8
	7	2.3358	0.139812	8	0.813087	0.113063	6	1.19875	0.848283	8
	8	2.36266	0.14142	8	0.720395	0.108388	6	1.15375	0.78661	8
	9	2.38629	0.142834	8	0.579356	0.101314	6	1.1725	0.834895	8
	10	2.39106	0.14312	8	0.468699	0.0958026	6	1.11	0.869417	8
Fig 6H			Regular chow	Feno diet
	Days post TAM injection		8	8
			9	9
			10	10
			10	10
			10	10
			10	11
			10	12
			11	13
			12	20
			14	20
			15	20
				20
				20
				20
				20
Fig 6I	Days	Regular chow			Feno diet
		Mean	SEM	N	Mean	SEM	N
	0	1	0.0855747	5	1	0.0442144	5
	8	0.951486	0.090733	5	0.956019	0.0586927	5
	10	0.951154	0.0801088	5	0.92284	0.0538385	5
	12	0.902931	0.0670576	5	0.929012	0.057255	5
	14	0.795344	0.0571357	5	0.915895	0.0535641	5
	16	0.694741	0.0625642	5	0.929784	0.0566355	5
	18				0.832562	0.0595737	5
	20				0.738812	0.0253771	5
Fig 6J			Regular chow	Feno diet
	Days post TAM injection		15	15
			15	15
			15	16
			16	16
			17	19
			18	20
			14	21
			15	22
			16	22
			16

## Sheet: Fig S1
Fig S1A	C26	C26-LIF KO1	C26-LIF KO2
	15.0976	N.D.	N.D.
	20.887
	44.6555
	55.3671
	45.9778
	44.153
	37.0921
	34.6749
	38.1611
Fig S1B	Con	C26	C26-LIF KO1	C26-LIF KO2
	1.02396	0.874085	1.05877	0.976918
	0.958733	0.699461	0.919355	0.999818
	1.02484	0.776361	0.942731	0.997066
	0.972457	0.914345	1.048	0.977947
	0.967874	0.882414	0.935345	0.988986
	1.07607	0.850483	0.902985	0.98781
Fig S1D			C26	C26-LIF KO1	C26-LIF KO2
	Days post TAM injection		15	32	35
			15	34	38
			15	35	42
			16	39	33
			17	41	40
			18	42	46
Fig S1E	Days post TAM injection		C26	C26-LIF KO1	C26-LIF KO2
	Day 13		501.195	158.974	92.5258
			519.959	177.706	104.225
			312.905	156.114	110.334
			409.341	182.124	103.307
			314.583	197.677	98.0802
			480.322	140.132	122.815
	Day 25		sac	559.611	318.428
				650.438	306.446
				597.114	410.499
				712.717	426.702
				575.69	259.555
				628.258	493.388

## Sheet: Fig S2
Fig S2A		Regular-fed TgL			Pair-fed TgL			Regular-fed TgLC
	Days	Mean	SEM	N	Mean	SEM	N	Mean	SEM	N
	0	1	0.0648836	6	1	0.0749171	6	1	0.048521	6
	2	1.00142	0.0643316	6	0.973214	0.0697554	6	0.981457	0.0508754	6
	3	1.0071	0.0631877	6	0.965561	0.0612378	6	0.940397	0.0470562	6
	4	1.01278	0.0615269	6	0.964923	0.0571117	6	0.87351	0.0387618	6
	5	1.01561	0.0618144	6	0.960459	0.0521682	6	0.812583	0.0355216	6
	6	1.0149	0.0635969	6	0.935587	0.0425044	6	0.750993	0.0366914	6
Fig S2B	Fat mass
		Regular-fed TgL			Pair-fed TgL			Regular-fed TgLC
	Days	Mean	SEM	N	Mean	SEM	N	Mean	SEM	N
	0	2.105	0.332984	6	2.18275	0.0977479	6	2.16712	0.100882	6
	2	2.18	0.326435	6	1.78975	0.167316	6	1.683	0.0929368	6
	3	2.31333	0.292753	6	1.61725	0.147778	6	1.5163	0.0778556	6
	4	2.40333	0.299295	6	1.5275	0.114527	6	1.33123	0.0881018	6
	5	2.46667	0.349606	6	1.43275	0.168376	6	1.06777	0.0759584	6
	6	2.56167	0.277806	6	1.41875	0.0805989	6	0.903421	0.0664173	6
	Lean mass
		TgL			Pair-fed TgL			TgLC
	Days	Mean	SEM	N	Mean	SEM	N	Mean	SEM	N
	0	21.481	0.823648	6	21.5883	2.54857	6	21.5333	1.87883	6
	2	21.5677	0.650753	6	20.5417	2.66997	6	20.3667	1.44059	6
	3	21.742	0.836622	6	20.6017	2.54376	6	19.9038	1.36455	6
	4	21.9453	0.801171	6	20.385	1.9135	6	18.6258	0.715641	6
	5	21.9647	0.274919	6	20.0464	1.68808	6	17.5378	0.380416	6
	6	21.685	0.970064	6	19.7214	1.39933	6	16.5274	0.433314	6
Fig S2C				dark	light
	Intercept			0.88 (0.22) ***	0.43 (0.14) **
	TgLC			-0.10 (0.07)	0.00 (0.10)
	body weight			0.04 (0.01) **	0.01 (0.01)
	day			-0.00 (0.01)	-0.01 (0.00)
	TgLC : day			-0.11 (0.02) ***	-0.02 (0.02)
	Scale parameter: gamma			0.02	0.01
	Scale parameter: SE			0	0
	Correlation parameter: alpha			0.52	0.16
	Correlation parameter: SE			0.13	0.12
	Num. obs.			94	87
	Num. clust.			14	16
	*** p < 0.001; ** p < 0.01;
Fig S2D	Time	TgL								TgLC
	0 dark	0.620993	0.648832	0.714815	0.752915	0.642753	0.667994	0.690787	0.679463	0.614503	0.60149	0.717493	0.694545	0.758236	0.597426	0.786382
	1	0.57705	0.537004	0.576498	0.517927	0.49548	0.465455	0.52943	0.61609	0.424938	0.577345	0.498143	0.488041	0.436417	0.485111	0.507712	0.542371	0.623223	0.589035
	1 dark	0.661238	0.691356	0.707785	0.643233	0.624731	0.56313	0.658358	0.665039	0.597766	0.530496	0.5437	0.412283	0.558056	0.555128	0.66934
	2	0.511974	0.507984	0.534185	0.489691	0.503184	0.428071	0.486071	0.556654	0.438688	0.432282	0.4142	0.435733	0.426283	0.404918	0.386616	0.400928	0.475715	0.477679
	2 dark	0.640392	0.687456	0.718096	0.672982	0.62743	0.597029	0.655237	0.72263	0.479959	0.441968	0.509751	0.339082	0.563464	0.485129	0.485914
	3	0.46464	0.508034	0.568534	0.523773	0.505561	0.450014	0.525708	0.550251	0.38714	0.378798	0.377534	0.416787	0.293006	0.40225	0.366801	0.346076	0.417272	0.421265
	3 dark	0.658849	0.681201	0.717175	0.68702	0.611932	0.585295	0.688926	0.754982	0.421875	0.426046	0.438259	0.234396	0.531659	0.394433	0.417234
	4	0.458003	0.509977	0.561735	0.521436	0.489027	0.458268	0.49774	0.665476	0.349035	0.370502	0.354922	0.374	0.408782	0.322682	0.334039	0.364638	0.378376
	4 dark	0.669232	0.668507	0.738615	0.668596	0.637451	0.601307	0.683833	0.777578	0.387109	0.397042	0.389667	0.456939	0.36552	0.374359
	5	0.447584	0.473703	0.519301	0.508051	0.496036	0.461992	0.513788	0.674877	0.343113	0.366919	0.31357	0.346094	0.367632	0.319293	0.319642	0.346111	0.373339
	5 dark	0.66295	0.663771	0.728221	0.66267	0.655395	0.618323	0.685759	0.732306	0.376525	0.371794	0.323051	0.396062	0.330438	0.357807
	6	0.45207	0.477675	0.515588	0.533664	0.496714	0.442457	0.498303	0.643993	0.32001	0.361235	0.303681	0.324635	0.335196	0.337035	0.281789	0.313299
	6 dark	0.666218	0.61213	0.731779	0.662945	0.640474	0.585042	0.688821	0.735386	0.360798	0.327742	0.330927	0.275142	0.3048
Fig S2E				dark	light
	Intercept			0.53 (0.10) ***	0.49 (0.08) ***
	TgLC			-0.03 (0.02)	-0.00 (0.02)
	body weight			-0.00 (0.00)	-0.01 (0.00)
	day			0.01 (0.00)	0.00 (0.00)
	TgLC : day			-0.05 (0.01) ***	-0.03 (0.01) ***
	Scale parameter: gamma			0	0
	Scale parameter: SE			0	0
	Correlation parameter: alpha			0.6	0.66
	Correlation parameter: SE			0.09	0.1
	Num. obs.			101	104
	Num. clust.			15	18
	*** p < 0.001
Fig S2F	Time	TgL								TgLC
	0 dark	125.048	132.077	145.553	154.207	133.528	152.359	156.808	140.372	124.434	138.896	111.546	152.015	143.382	161.402	135.278	137.588	178.814
	1	107.596	102.801	103.556	104.018	103.637	107.088	119.216		88.0227	97.7883	100.841	95.0194	86.1213	101.763	108.018	104.929	119.34	105.421
	1 dark	132.295	139.181	142.042	130.223	126.119	113.498	132.735	132.987	121.27	119.053	108.417	111.081	86.2721	116.01	98.2343	113.07	136.124
	2	103.817	103.041	108.984	98.6354	103.732	98.2137	113.072		85.3683	89.0471	84.2023	89.1559	88.8523	84.3744	78.8381	81.5458	97.9123	97.2815
	2 dark	127.425	137.762	143.994	134.21	126.407	118.945	131.009	143.654	96.5253	100.478	89.1598	103.85	70.7709	116.043	88.4435	97.1939	99.5372
	3	94.3912	104.731	115.204	106.688	103.294	106.369	111.763		78.8707	78.0717	76.5523	85.1727	61.3242	83.5991	74.5895	71.2953	85.6877	85.4188
	3 dark	131.346	136.118	143.625	137.546	123.079	113.455	138.577	149.691	84.6253	93.6841	85.6735	89.5491	109.803	86.4588	79.8412	85.4053
	4	93.4074	103.733	114.148	106.132	100.035	101.238	136.225		71.2797	75.8527	72.4859	77.0658	84.5814	65.8029	68.9459	74.9105	88.8105
	4 dark	132.685	134.813	148.055	134.162	127.487	119.519	137.532	157.542	77.818	94.1212	79.9243	80.2186	92.7282	86.7652	74.4093	76.819
	5	91.6462	96.1441	105.548	102.96	99.6934	104.542	138.496		69.901	74.6932	64.2615	71.5711	75.0192	65.2299	65.3458	71.6116	87.7289
	5 dark	131.474	132.997	145.8	132.225	131.18	122.979	138.233	148.375	75.8531	91.7525	75.0008	66.7806	80.3474	89.1489	66.1084	72.8244
	6	91.9296	97.3269	104.457	107.863	100.815	100.904	131.724		65.7023	73.7435	62.4602	66.7796	69.6933	66.5872	57.6299	63.6274	85.7963
	6 dark	132.336	123.426	146.906	132.639	128.159	116.376	138.653	147.779	72.7362	92.8489	66.7272	35.0305	76.4563	90.5781	55.815	61.7408
Fig S2G				dark	light
	Intercept			124.31 (17.65) ***	107.91 (13.12) ***
	TgLC			-6.93 (5.43)	-1.98 (3.37)
	body weight			-1.07 (0.73)	-0.31 (0.69)
	day			0.50 (0.63)	-0.03 (0.44)
	TgLC : day			-10.02 (1.69) ***	-6.44 (1.25) ***
	Scale parameter: gamma			171.01	83.07
	Scale parameter: SE			32.32	29.36
	Correlation parameter: alpha			0.45	0.71
	Correlation parameter: SE			0.09	0.07
	Num. obs.			115	99
	Num. clust.			17	17
	*** p < 0.001
Fig S2H	Time	TgL								TgLC
	0 dark	115.893	119.077	127.658	131.269	113.234	114.156			112.213	123.322	99.3626	131.439	125.196
	1	90.8622	85.2145	85.6668	89.3561	78.7028	107.267			74.922	102.291	91.0756	78.7462	76.0075	68.2819	66.4228	76.1957	104.903
	1 dark	126.458	129.152	133.813	117.561	115.457	117.116	122.287	127.431	108.356	105.312	93.3317	95.7763	101.34	99.0216	120.139
	2	92.9761	92.1318	94.6473	91.2915	85.3291	75.0183	89.5218	100.396	78.1432	73.5514	74.4652	76.2837	65.4598	68.6395	71.9317	81.2316	85.2553
	2 dark	124.963	130.684	136.182	130.254	116.871	115.972	125.616	141.493	90.0117	88.8666	81.9069	90.8472	95.9673	92.3033	84.6637
	3	83.7655	86.156	103.539	93.4135	89.0412	81.3517	96.3011	99.2711	68.9971	64.3013	68.5728	73.3467	65.8097	65.8628	58.8618	71.9501	76.5186
	3 dark	127.682	130.887	136.662	131.059	114.717	109.295	129.109	149.232	79.8972	86.2872	79.9342	77.1667	89.446	72.1324	72.9217
	4	81.2696	91.468	101.155	93.2804	85.7035	84.5628	89.2971	116.286	61.5928	64.707	62.6175	63.5481	62.9877	62.7637	56.35	62.7628	77.4656
	4 dark	132.297	124.057	140.263	126.461	122.085	117.796	128.227	141.685	72.7199	88.2935	74.1959	66.4787	82.7278	65.346	64.7515
	5	78.1253	85.7132	93.4347	92.4819	93.2586	82.5882	92.0338	116.694	59.429	61.5142	54.5346	57.8952	62.1877	61.3023	56.1611	57.7667	76.0998
	5 dark	130.932	126.246	138.9	128.001	125.149	120.853	127.471	133.416	70.1519	87.3526	68.911	54.1309	71.8015	63.2054	64.0198
	6	81.1716	85.09	93.9609	98.1684	89.8739	79.4621	90.9938	112.901	55.2238	61.8128	54.2592	55.5667	60.8127	59.015	49.4299	56.5492	75.8705
	6 dark	130.813	113.66	138.176	126.778	122.421	114.288	128.743	138.326	67.0383	86.8878	65.8717	51.3341	67.8372	49.8868	55.5869
Fig S2I				dark	light
	Intercept			117.75 (18.50) ***	80.19 (19.88) ***
	TgLC			-7.91 (4.11)	-1.95 (5.52)
	body weight			1.09 (0.57)	0.69 (0.48)
	day			0.15 (0.65)	0.26 (0.67)
	TgLC : day			-9.94 (1.41) ***	-5.07 (1.41) ***
	Scale parameter: gamma			84.56	71.65
	Scale parameter: SE			16.45	23.36
	Correlation parameter: alpha			0.67	0.82
	Correlation parameter: SE			0.07	0.07
	Num. obs.			101	100
	Num. clust.			15	17
	*** p < 0.001

## Sheet: Fig S5
Fig S5A	Heart	Muscle	Liver	Kidney	Lung	BAT	Spleen	Small intestine	Colon	Brain
	1.06216	0.880871	26.1186	0.124741	0.816205	2.22994	0.113204	0.662964	0.676895	0.644835
	1.06216	2.76447	19.2529	0.0840274	0.931097	1.2201	0.0938827	0.443499	0.658385	0.446584
	0.856784	2.37348	25.0546	0.0762564	1.2544	3.19763	0.053549	0.320191	2.19924	0.244347
	1.01889	2.02371	22.8957	0.0762564	0.937573	2.54383	0.0701702	0.516558	0.585201	0.468787
Fig S5C	Regular-fed TgL	Pair-fed TgL	Regular-fed TgLC
	0.921347	0.960472	0.201914
	1.28504	1.21572	0.264587
	0.912954	1.12648	0.187092
	0.880657	1.24127	0.204733
Fig S5D		Con				C26				C26-LIF KO1				C26-LIF KO2
	PPARa	1.07062	1.05894	0.972919	0.897524	0.169905	0.178912	0.370151	0.432417	0.524019	0.647284	0.530058	0.723574	0.67157	0.770009	0.651516	0.744204
	ACLY	0.849405	1.2096	1.06771	0.873285	0.151199	0.328627	0.382763	0.515672	0.950482	1.11476	0.943916	0.990844	0.91037	0.809176	0.749773	0.754988
	FASN	0.941899	0.975115	1.03788	1.0451	0.407153	0.366947	0.289903	0.349568	0.680018	0.617129	0.808682	0.803096	0.744139	0.680018	0.58384	0.786569
	ACSL1	0.889832	0.934071	1.07297	1.10313	0.233518	0.257314	0.339528	0.344268	0.460606	0.536483	0.476849	0.467036	0.387322	0.547756	0.426792	0.412254
	ACSL5	1.18548	0.861828	1.09086	0.861828	0.388361	0.402057	0.639702	0.534207	0.809707	0.855875	0.898426	0.832471	0.787565	0.729749	0.873858	1.01781

## Sheet: Fig S7
Fig S7C	Days	TgLC + Regular chow			TgLC + Feno diet
		Mean	SEM	N	Mean	SEM	N
	0	119.219	11.3648	6	124.848	15.1149	6
	1	94.1028	3.23531	6	135.881	8.6479	6
	2	96.2527	4.27606	6	142.93	9.31926	6
	3	80.5111	6.03346	6	119.497	6.69955	6
	4	71.2207	7.71671	6	107.029	19.188	6
	5	64.0623	10.8704	6	107.357	15.3283	6

[truncated: 1 more sheets: Fig S8]
